# Supplementary material for: Trait Values, Not Trait Plasticity, Best Explain Invasive Species' Performance in a Changing Environment
Source: PLoS One. 2012 Oct 31;7(10):e48821. doi: 10.1371/journal.pone.0048821 (PMC3485323; doi:10.1371/journal.pone.0048821)
Supplement: Table S1 — Mean values for functional traits by species in each nutrient treatment. (XLS) [file pone.0048821.s001.xls]

## Sheet: Sheet1
High N treatment
Species	LMR	SMR	RMR	LAR	SLA	DMF	Narea	Parea	chl a/b	chl area	protein area	Aarea	gs	PNUE	WUE	SAR-N	SAR-P	RGR
P. banksiana	0.5725	0.2291	0.248	25.2392	45.6269	0.20308	4.39653	0.889826	3.4362	33.8519	1.12507	42.3845	0.490113	9.64045	2.8325	6.3831	3.04344	0.0608045
P. cembra	0.435	0.2817	0.3083	11.1413	26.6615	0.32902	13.105	1.72908	3.0706	58.693	1.32232	10.4151	0.089643	0.794742	3.9499	2.04872	0.6964	0.0155732
P. flexilis	0.4921	0.1456	0.3764	17.8974	37.1782	0.298044	5.81793	0.86072	3.43186	33.2931	1.15261	17.015	0.173423	2.92458	2.79037	1.601	0.4304	0.0205774
P. halepensis	0.5389	0.1914	0.2807	22.5714	42.3715	0.228024	6.75454	1.206	3.70977	60.8089	1.78274	24.4372	0.258622	3.61789	1.72465	4.6591	2.2608	0.0403454
P. lambertiana	0.4962	0.1776	0.3336	19.1774	38.929	0.23065	5.57426	1.23815	3.46876	41.9298	1.06475	13.9617	0.229339	2.50468	1.82168	1.13	0.6905	0.0243697
P. muricata	0.577	0.172	0.279	23.6796	42.2333	0.198803	7.31177	1.33307	4.42831	34.731	1.55898	28.0685	0.385955	3.83881	2.77145	5.0681	3.0326	0.0466028
P. pinaster	0.613	0.1587	0.2619	27.3266	45.9622	0.192374	5.56109	1.00952	3.5031	24.0338	1.55282	31.0618	0.391409	5.58555	2.44354	5.3184	2.2748	0.0488422
P. radiata	0.6133	0.19	0.2103	20.7475	34.3636	0.183523	9.37911	1.62672	3.44447	51.9222	2.54316	47.8561	0.718629	5.10242	2.15991	8.5363	3.6659	0.051579
P. sabiniana	0.5463	0.1877	0.282	17.0447	31.7632	0.236327	7.46461	1.41673	3.50425	37.7477	1.21022	32.2467	0.482629	4.31994	2.35906	2.5355	1.1096	0.0316778
P. torreyana	0.5785	0.2045	0.2373	16.118	28.8149	0.217422	8.94676	1.31529	3.72776	48.2094	2.05748	27.4571	0.33416	3.06895	2.73769	2.967	2.967	0.0272263
Low N treatment
Species
P. banksiana	0.5068	0.1982	0.32	26.5098	54.1411	0.24742	2.63201	0.783138	3.34546	12.6728	0.48706	12.5443	0.131892	4.76607	2.4652	1.2349	1.419	0.0260306
P. cembra	0.3769	0.282	0.3745	9.63315	26.5928	0.341935	9.03628	1.43648	3.9142	79.931	0.915579	13.3442	0.112677	1.47674	4.24004	0.1161	1.31239	0.0146502
P. flexilis	0.4122	0.1348	0.4598	14.9676	36.6403	0.313071	4.80346	1.58569	3.61233	30.3849	2.39357	13.0535	0.13699	2.71751	3.6189	0.1552	0.27204	0.0164647
P. halepensis	0.4666	0.1704	0.4342	15.0921	32.0925	0.296875	3.96354	2.21859	3.57221	18.0739	2.03466	22.3826	0.311889	5.64711	1.83815	0.3085	0.9391	0.0261951
P. lambertiana	0.4254	0.1794	0.4052	16.1873	38.3424	0.318927	3.56264	1.05106	3.30577	17.183	0.303304	11.5606	0.189066	3.24495	1.35956	0.06459	0.32201	0.0192535
P. muricata	0.5149	0.1469	0.348	21.4558	42.1919	0.288111	3.6737	1.05471	3.36534	22.0496	0.801688	19.0079	0.207911	5.17405	1.43929	1.5496	0.93673	0.0210758
P. pinaster	0.543	0.141	0.3263	22.7464	42.0039	0.2193	2.54501	1.54986	3.02124	18.3371	1.30066	15.2359	0.19422	5.98658	1.88344	0.6375	0.2703	0.0218116
P. radiata	0.4937	0.2057	0.3087	19.2975	42.1674	0.223881	3.82049	1.18812	3.40458	26.7103	0.922725	14.8066	0.298795	3.87558	1.22039	0.3021	0.6355	0.018325
P. sabiniana	0.5209	0.1746	0.345	15.0358	29.0639	0.294758	2.9934	0.980598	3.07867	17.5047	1.22462	16.295	0.333802	5.44363	2.1144	0.10709	0.42991	0.0219488
P. torreyana	0.5247	0.1942	0.3026	15.6281	30.9554	0.245374	4.85859	0.927139	3.4487	20.5593	2.19252	13.7436	0.181719	2.82872	3.16258	0.23703	0.4197	0.0184636
